# Supplementary material for: The Childbirth Fear Questionnaire and the Wijma Delivery Expectancy Questionnaire as Screening Tools for Specific Phobia, Fear of Childbirth
Source: Int J Environ Res Public Health. 2022 Apr 12;19(8):4647. doi: 10.3390/ijerph19084647 (PMC9028446; doi:10.3390/ijerph19084647)
Supplement: Supplementary file 1 [file ijerph-19-04647-s001.zip]

Archive with 1 entries (1 files):
- ijerph-1591879-supplementary.pdf
